# Supplementary material for: Fluoroquinolone-Associated Movement Disorder: A Literature Review
Source: Medicines (Basel). 2023 May 25;10(6):33. doi: 10.3390/medicines10060033 (PMC10303425; doi:10.3390/medicines10060033)
Supplement: Supplementary file 1 [file medicines-10-00033-s001.zip]

Archive with 1 entries (1 files):
- medicines-2156777-supplementary.pdf
